# Supplementary material for: Exploring Functionalized Magnetic Hydrogel Polyvinyl Alcohol and Chitosan Electrospun Nanofibers
Source: Gels. 2023 Dec 11;9(12):968. doi: 10.3390/gels9120968 (PMC10743178; doi:10.3390/gels9120968)
Supplement: Supplementary file 1 [file gels-09-00968-s001.zip]

Archive with 1 entries (1 files):
- gels-2730386-supplementary.pdf
